# Supplementary material for: Coccidioidomycosis Exposure Assessed by Skin Testing and Environmental Factors in Baja California, Mexico
Source: J Fungi (Basel). 2026 Jun 3;12(6):407. doi: 10.3390/jof12060407 (PMC13301686; doi:10.3390/jof12060407)
Supplement: Supplementary file 1 [file jof-12-00407-s001.zip]

Archive with 4 entries (3 files):
- jof-4266657-supplementary/
- jof-4266657-supplementary/Supplementary Table S1.xlsx
- jof-4266657-supplementary/Supplementary Table S2.xlsx
- jof-4266657-supplementary/Supplementary Table S3.xlsx
