# Supplementary material for: Coccidioidomycosis Exposure Assessed by Skin Testing and Environmental Factors in Baja California, Mexico
Source: J Fungi (Basel). 2026 Jun 3;12(6):407. doi: 10.3390/jof12060407 (PMC13301686; doi:10.3390/jof12060407)
Supplement: Supplementary file 1 [file jof-12-00407-s001.zip › jof-4266657-supplementary/Supplementary Table S1.xlsx]

## Sheet: Sheet1
Supplementary Table S1. Multivariable logistic regression model for factors associated with coccidioidin-ST positivity in Baja California, Mexico (n = 369).
Variable	aOR	95% CI	p-value
Locality
San Felipe	Referent	—	—
Ensenada	2.1	0.53–8.29	0.289
Vicente Guerrero	2.12	0.55–8.18	0.276
Valle de las Palmas	7.58	2.44–23.53	<0.001
La Morita	7.22	2.18–23.90	0.001
El Niño	4.33	1.22–15.41	0.024
Plan Libertador	4.28	1.20–15.28	0.025
Age (years)	1	0.99–1.02	0.592
Sex
Male	Referent	—	—
Female	0.57	0.35–0.94	0.027
Coccidioidin-ST = coccidioidin skin test; aOR = adjusted odds ratio; CI = confidence interval; Referent = reference category; — = not applicable. Age- and sex-adjusted complete-case logistic regression using San Felipe as the reference locality. p < 0.05 indicates statistical significance.
