# Supplementary material for: Coccidioidomycosis Exposure Assessed by Skin Testing and Environmental Factors in Baja California, Mexico
Source: J Fungi (Basel). 2026 Jun 3;12(6):407. doi: 10.3390/jof12060407 (PMC13301686; doi:10.3390/jof12060407)
Supplement: Supplementary file 1 [file jof-12-00407-s001.zip › jof-4266657-supplementary/Supplementary Table S2.xlsx]

## Sheet: Hoja1
Supplementary Table S2. Comparison of environmental variables between high- and low-positivity localities using Mann–Whitney U tests with Benjamini–Hochberg false discovery rate correction.
Variable	Mann–Whitney U	Unadjusted p-value	FDR-adjusted p-value
Elevation	19	0.0317	0.2667
Annual precipitation	19	0.0317	0.2667
Precipitation of the wettest quarter	19	0.0317	0.2667
Mean temperature of the coldest quarter	2	0.0635	0.2667
Mean temperature of the wettest quarter	2	0.0635	0.2667
Precipitation of the coldest quarter	15	0.2857	0.5778
Annual mean temperature	4.5	0.2857	0.5778
Minimum temperature of the coldest month	5	0.2857	0.5778
Precipitation seasonality	14	0.4127	0.5778
Isothermality	14.5	0.4127	0.5778
Slope	14	0.4127	0.5778
Precipitation of the wettest month	14	0.4127	0.5778
Precipitation of the driest month	14.5	0.4127	0.5778
Precipitation of the warmest quarter	5.5	0.4127	0.5778
Precipitation of the driest quarter	14	0.4127	0.5778
Mean temperature of the warmest quarter	7	0.5556	0.6863
Mean temperature of the driest quarter	7	0.5556	0.6863
Temperature seasonality	8	0.7302	0.7667
Annual temperature range	8	0.7302	0.7667
Maximum temperature of the warmest month	8	0.7302	0.7667
Mean diurnal range	11	0.9048	0.9048
U = Mann–Whitney U statistic; FDR = false discovery rate. Environmental variables were compared between localities with high (>30%) and low (≤30%) coccidioidin skin test positivity using Mann–Whitney U tests. P-values were adjusted using the Benjamini–Hochberg false discovery rate procedure. p < 0.05 indicates statistical significance.
