# Supplementary material for: Coccidioidomycosis Exposure Assessed by Skin Testing and Environmental Factors in Baja California, Mexico
Source: J Fungi (Basel). 2026 Jun 3;12(6):407. doi: 10.3390/jof12060407 (PMC13301686; doi:10.3390/jof12060407)
Supplement: Supplementary file 1 [file jof-12-00407-s001.zip › jof-4266657-supplementary/Supplementary Table S3.xlsx]

## Sheet: Hoja1
Supplementary Table S3. Distribution of abiotic variables across the nine studied locations in Baja California, Mexico.
Variable	Capilla Divino Niño	Ensenada	La Morita	Mexicali	Plan Libertador	San Felipe	Terrazas del Valle	Valle de las Palmas	Vicente Guerrero
Annual mean temperature (°C)	18.25	18.45	18.05	25.75	17.25	25.55	18.05	18.75	18.35
Mean diurnal range (°C)	10.2	8.5	8.8	15.1	3.9	7.9	9.2	11.8	5.3
Isothermality (%)	47.5	47.5	46.5	43	34.7	31.8	46.4	48.1	39.5
Temperature seasonality (SD × 100)	390	331	352	748	266	646	369	441	285
Max temperature of warmest month (°C)	29.85	27.95	28.35	44.05	23.15	38.25	28.75	32.55	25.85
Min temperature of coldest month (°C)	8.45	10.15	9.35	9.05	11.95	13.35	8.95	8.05	12.55
Annual temperature range (°C)	21.4	17.8	19	35	11.2	24.9	19.8	24.5	13.3
Mean temperature of wettest quarter (°C)	13.55	14.55	13.85	16.25	14.15	31.75	13.65	13.45	15.15
Mean temperature of driest quarter (°C)	22.55	21.85	21.95	28.95	19.95	27.65	22.15	21.55	19.35
Mean temperature of warmest quarter (°C)	23.75	23.25	23.05	35.25	20.95	34.05	23.25	24.95	22.45
Mean temperature of coldest quarter (°C)	13.55	14.55	13.85	16.25	14.15	17.25	13.65	13.45	15.15
Annual precipitation (mm)	337	282	290	81	281	87	307	283	199
Precipitation of the wettest month (mm)	63.4	57.5	55.3	13.5	52.7	19.9	57.9	56.5	40
Precipitation of driest month (mm)	2.2	1.3	2	0.3	1.8	0.3	2.1	1.5	2
Precipitation seasonality (coefficient of variation)	82.1	86.8	82.7	65.4	82.5	72.8	82.3	83.2	82.2
Precipitation of the wettest quarter (mm)	177.3	155.2	152.7	35.8	145	43.5	160.8	156.1	106.9
Precipitation of driest quarter (mm)	10	5.5	7.7	2.8	6.2	3.2	8.5	9.9	10.1
Precipitation of the warmest quarter (mm)	13.1	9	10.4	21.5	9	41.2	11.3	14.6	15.4
Precipitation of coldest quarter (mm)	177.3	155.2	152.7	35.8	145	21.9	160.8	156.1	106.9
Slope (%)	5.03	3.92	3.32	0.13	3.42	0.96	3.69	1.71	0.56
Elevation (m)	237.73	52.62	153.3	4.14	125.03	23.45	199.65	276.44	32.12
Climate classification	BSks	BSks	BSks	BW(h')(x')	BSks	BW(h')(x')	BSks	BSks	BSks
Soil type	Leptosol	Eutric Fluvisol	Chromic Vertisol	Chromic Vertisol	Chromic Vertisol	Orthic Solonchak	Chromic Vertisol	Eutric Fluvisol	Eutric Fluvisol
Land use/vegetation	Induced grassland	Chaparral	Settlements	Annual irrigated agriculture	Induced grassland	Desert microphyll scrub	Settlements	Secondary chaparral vegetation	Annual irrigated agriculture
°C = degrees Celsius; % = percentage; SD = standard deviation; mm = millimeters; m = meters; BSks = cold semi-arid climate; BW(h')(x') = hot desert climate (Köppen–Geiger classification).
